# Supplementary material for: Next-generation sequencing methylation profiling of subjects with obesity identifies novel gene changes
Source: Clin Epigenetics. 2016 Jul 18;8:77. doi: 10.1186/s13148-016-0246-x (PMC4950754; doi:10.1186/s13148-016-0246-x)
Supplement: Additional file 2: Table S2. — The probes (n = 99) remaining from the microarray data that met the false discovery rate (FDR) correction criteria of P < 0.05. (XLSX 68 kb) [file 13148_2016_246_MOESM2_ESM.xlsx]

## Sheet: sheet 1
Additional File 2: Table S2. The probes (n=99) remaining from the microarray data that met the false discovery rate (FDR) correction criteria of P<0.05.
Probe ID	log FC	FC	P value	FDR P value	Gene Symbol	Systematic Name	Description	EnsemblID	Entrez Gene ID	T03_Lean_Normalized	T04_Lean_Normalized	T06_Lean_Normalized	T08_Lean_Normalized	T09_Lean_Normalized	T16_Lean_Normalized	T18_Lean_Normalized	T20_Lean_Normalized	T24_Lean_Normalized	T27_Lean_Normalized	T07_Obese_Normalized	T10_Obese_Normalized	T11_Obese_Normalized	T13_Obese_Normalized	T14_Obese_Normalized	T15_Obese_Normalized	T17_Obese_Normalized	T19_Obese_Normalized	T21_Obese_Normalized	T22_Obese_Normalized	T03_Lean_Raw	T04_Lean_Raw	T06_Lean_Raw	T08_Lean_Raw	T09_Lean_Raw	T16_Lean_Raw	T18_Lean_Raw	T20_Lean_Raw	T24_Lean_Raw	T27_Lean_Raw	T07_Obese_Raw	T10_Obese_Raw	T11_Obese_Raw	T13_Obese_Raw	T14_Obese_Raw	T15_Obese_Raw	T17_Obese_Raw	T19_Obese_Raw	T21_Obese_Raw	T22_Obese_Raw
A_23_P165840	0.815933	1.76044	4.13853e-05	0.0367378	ODC1	NM_002539	Homo sapiens ornithine decarboxylase 1 (ODC1), transcript variant 1, mRNA [NM_002539]	ENST00000405333	4953	11.4868	12.0973	11.4648	11.7366	12.0439	12.2956	12.3029	12.1974	11.9383	12.6168	12.8467	12.5345	13.3286	13.5209	12.6176	12.7328	12.7529	13.0805	12.4608	12.4645	1852	3920	1724	3102	3610	4183	4197	3971.5	3594	9171	9189	5354.5	14100	14254.5	7506.5	6538.5	6918	11499	3621	6646
A_23_P1962	0.810785	1.75417	2.86772e-05	0.0295395	RARRES3	NM_004585	Homo sapiens retinoic acid receptor responder (tazarotene induced) 3 (RARRES3), mRNA [NM_004585]	ENST00000354445	5920	9.67594	9.57292	9.59524	9.3711	9.94353	10.0316	9.54596	10.068	9.84951	9.63955	10.8724	9.71972	10.4455	10.4262	11.3586	10.4231	10.7608	10.0795	10.624	10.6912	530.5	649	445.5	608	811	816	602	867.5	827.5	1090.5	2330	774	1891	1642	3127	1250	1825	1414	966	1913.5
A_24_P55465	0.788758	1.72759	1.29999e-06	0.00848028	MTPN	NM_145808	Homo sapiens myotrophin (MTPN), mRNA [NM_145808]	ENST00000393085	136319	8.85931	8.99125	8.82918	9.1971	8.98514	9.20443	9.2868	9.20773	8.89997	9.25078	10.1492	10.0048	9.97229	10.3406	9.58154	9.57403	9.8308	10.2629	9.56504	9.31804	294	424	265.5	541	397	450	504.5	477	404.5	824	1421	943.5	1358	1546	923	658.5	965	1612	451	734
A_32_P31771	0.772982	1.7088	9.93699e-06	0.0209501	KIAA1715	NM_030650	Homo sapiens KIAA1715 (KIAA1715), mRNA [NM_030650]	ENST00000409660	80856	8.06611	8.18688	7.52849	8.12039	8.36503	8.45421	7.74225	7.94912	8.38534	8.02045	8.67187	9.43106	8.99366	9.05091	9.13071	8.95885	8.3306	8.84871	8.63954	8.49217	167.5	232	109	248	249	254.5	164	190.5	272	318	469	628	661	599	662.5	404	320	559	231	401
A_23_P213369	0.752108	1.68425	1.65344e-05	0.0242248	KIAA0141	NM_014773	Homo sapiens KIAA0141 (KIAA0141), transcript variant 1, mRNA [NM_014773]	ENST00000507481	9812	8.72674	8.50384	9.18563	8.80866	8.7446	8.76464	9.74265	9.17755	9.17181	9.36901	9.97164	9.52988	9.69014	9.86914	9.7428	9.87554	10.1471	9.89872	9.29497	9.69632	267.5	297	340	412	331	323	692	466	494	902	1229	676	1112	1094	1034.5	839	1196	1235	366.5	957
A_33_P3257140	0.737637	1.66744	7.71908e-06	0.0205567	ROCK2	NM_004850	Homo sapiens Rho-associated, coiled-coil containing protein kinase 2 (ROCK2), mRNA [NM_004850]	ENST00000315872	9475	7.89408	7.82689	7.77152	8.28415	8.23795	8.00312	8.16367	7.87884	8.25528	8.66277	8.63999	9.52988	8.78006	8.78812	8.65791	8.74728	8.57555	8.74942	8.65429	9.23213	145.5	173	127	279.5	225	182	224	180.5	242.5	533	454.5	675	566	486	471	335	382	513	232	688
A_23_P413815	0.722002	1.64947	1.57611e-06	0.00886105	VKORC1L1	NM_173517	Homo sapiens vitamin K epoxide reductase complex, subunit 1-like 1 (VKORC1L1), transcript variant 1, mRNA [NM_173517]	ENST00000360768	154807	8.49592	8.67632	8.35697	8.9252	8.6351	8.90886	8.79994	8.80176	8.84252	8.97235	9.66643	9.46845	9.75871	9.6604	9.56844	9.10504	9.05108	9.79688	9.02681	9.5327	227.5	336.5	190.5	445	308.5	359.5	359	353	387	673	974	645	1172	934	912	456	546	1137.5	302.5	857.5
A_33_P3289144	0.704598	1.62969	1.2714e-05	0.02149		A_33_P3289144			NA	9.47204	9.84589	9.47407	9.43098	9.34769	9.60563	9.97229	9.62476	9.25226	9.88921	10.5042	10.2258	10.4441	10.7214	9.96344	10.71	10.1029	10.5207	9.88648	9.88173	458	791	413	634	534	601	819	639.5	526	1298	1799	1099	1890.5	2053	1205	1544.5	1168	1939	562	1089
A_23_P144453	0.699251	1.62366	8.33523e-05	0.0469039	MRFAP1	NM_033296	Homo sapiens Morf4 family associated protein 1 (MRFAP1), transcript variant 1, mRNA [NM_033296]	ENST00000512914	93621	12.6614	12.5738	12.7165	12.9472	12.5474	12.8181	12.9958	13.1119	12.3023	13.2151	13.6394	13.7104	14.0223	13.7076	13.4107	12.6204	13.3719	13.7129	13.2347	13.4517	4388	5509.5	4140.5	6919	5340	5820.5	7003	7499	4587	13731	15323	12196	21662.5	16366	12516	5958.5	10475	17734	6474	13192
A_21_P0000090	0.693469	1.61717	1.86287e-05	0.0242248	TSFM	NM_001172697	Homo sapiens Ts translation elongation factor, mitochondrial (TSFM), transcript variant 4, mRNA [NM_001172697]	ENST00000497617	10102	8.83176	8.98699	8.45534	8.69376	8.68459	8.71168	8.43902	8.94611	8.39234	9.10241	9.84381	9.66414	9.39029	9.9182	9.08781	9.3398	8.85122	9.52423	9.36327	9.19594	286	422	205	379.5	319	310.5	274	386.5	273.5	737	1117	741	882	1135.5	642	547.5	469	922	385	669.5
A_33_P3212650	0.689303	1.6125	6.47096e-05	0.0436566	HDDC2	ENST00000609477	HD domain containing 2 [Source:HGNC Symbol;Acc:21078] [ENST00000609477]	ENST00000609477	51020	11.2942	11.0499	10.9541	11.6845	11.3633	11.5687	12.0543	11.1761	11.2939	12.0615	12.3699	12.1967	12.0313	12.3928	12.3184	12.2024	12.0464	12.3329	11.8129	11.6901	1612	1893	1168.5	2975	2203	2433	3504.5	1932	2284	6272	6636	4347	5845	6576.5	5999	4524	4352.5	6854	2224	3870
A_24_P942517	0.683141	1.60563	8.3004e-05	0.0469039	TMX4	ENST00000246024	thioredoxin-related transmembrane protein 4 [Source:HGNC Symbol;Acc:25237] [ENST00000246024]	ENST00000246024	56255	10.5689	10.458	10.5825	10.3256	11.0231	10.9033	10.7339	10.9792	10.7949	10.876	11.6848	11.6452	11.2786	11.9165	11.3022	11.9151	11.118	11.5387	10.88	10.7979	983.5	1242	905	1163	1767	1535	1371	1660	1600	2690	3995	2990.5	3487.5	4824	3014	3652.5	2333	4003.5	1149	2066
A_23_P366328	0.650232	1.56942	4.3433e-07	0.00549417	VPS37A	NM_152415	Homo sapiens vacuolar protein sorting 37 homolog A (S. cerevisiae) (VPS37A), transcript variant 1, mRNA [NM_152415]	ENST00000521829	137492	9.02536	9.04673	8.92386	8.98806	9.49141	9.19357	9.23803	9.08336	9.42884	9.40985	10.0914	9.9538	9.84601	9.89562	9.72444	10.1803	9.67376	9.83913	9.61658	9.51028	334	442.5	283	468	591	448	489	432	605.5	929	1363	909	1246	1118	1020.5	1049	860.5	1176	467	842
A_32_P157965	0.641308	1.55974	1.24493e-05	0.02149	EIF2S2	NM_003908	Homo sapiens eukaryotic translation initiation factor 2, subunit 2 beta, 38kDa (EIF2S2), mRNA [NM_003908]	ENST00000374980	8894	9.13681	9.22148	9.13431	8.9117	9.41242	9.37825	9.27817	9.3342	9.12578	9.4344	10.0422	10.0256	9.96287	10.2442	9.54565	10.3667	9.2999	9.9723	9.71635	9.60484	357	510	326	440	560	514.5	500	524	478.5	942	1306.5	955	1349	1437	901	1203	652.5	1296.5	497	903
A_33_P3230339	0.635477	1.55345	6.70796e-09	0.000339416	TTF1	NM_007344	Homo sapiens transcription termination factor, RNA polymerase I (TTF1), transcript variant 1, mRNA [NM_007344]	ENST00000461970	7270	8.27078	8.04209	8.3006	8.21677	8.26188	8.37169	8.2019	8.55786	8.47788	8.4573	9.02916	8.98525	9.14779	9.10468	8.81456	9.03237	8.64387	8.94823	8.97629	8.83132	192	206	185	264.5	227	239	230	301	293.5	452	617.5	453	734	622	527	429	402.5	602	292	511
A_24_P47547	0.62219	1.53921	2.15832e-05	0.0266363	RAN	NM_006325	Homo sapiens RAN, member RAS oncogene family (RAN), mRNA [NM_006325]	ENST00000477395	5901	10.507	10.9305	10.4976	10.5748	10.551	10.7707	10.9806	10.5329	10.5388	11.0358	11.6263	11.3863	11.3092	11.7979	10.9904	11.3612	11.0329	11.636	11.0874	10.914	949	1737.5	857	1405	1267	1387.5	1647	1207	1356.5	2977.5	3853	2521.5	3558	4430.5	2399	2469.5	2196	4316	1322	2230
A_23_P361820	0.620855	1.53779	4.46959e-05	0.0370749	ATG2A	NM_015104	Homo sapiens autophagy related 2A (ATG2A), mRNA [NM_015104]	ENST00000377264	23130	7.40155	7.39042	7.6362	7.56932	7.63919	7.65198	7.76424	7.92677	8.3647	7.85536	8.13599	8.58451	8.29533	8.25811	8.44901	8.31834	8.71271	8.16807	7.80979	8.67641	104	122	117	164	136	141	166.5	190.5	267	275	299	340.5	389.5	319	404	241	425	328	128	456
A_33_P3280531	0.617094	1.53378	6.31334e-05	0.0431687	CRAT	NM_001257363	Homo sapiens carnitine O-acetyltransferase (CRAT), transcript variant 2, mRNA [NM_001257363]		1384	14.477	14.1431	14.3186	14.3628	14.7401	14.2747	14.6686	14.5197	14.7758	15.043	15.1245	15.1333	15.3309	15.1809	14.8581	15.3987	14.6099	15.274	15.6646	14.9194	16748.5	17189	14591	18429	25849	16580	23876.5	22100.5	26999	49430.5	39972	32792	52133.5	44118.5	34644	41145	25312	49015	38533.5	34857
A_23_P255601	0.613033	1.52947	1.89176e-05	0.0242248	TMEM185A	NM_032508	Homo sapiens transmembrane protein 185A (TMEM185A), transcript variant 1, mRNA [NM_032508]	ENST00000600449	84548	7.15486	7.5573	7.75542	7.59052	7.5109	7.81813	7.87884	7.81044	7.8819	7.9833	8.13599	8.18142	8.28044	8.52534	8.59359	7.91112	8.48418	8.54203	7.88083	8.53699	89	140	125.5	165.5	122	159.5	181	174	179	308	300	256	386	391.5	451	170.5	357.5	438	132.5	412
A_33_P3336780	0.609134	1.52534	1.44296e-05	0.022125	ABCB8	NM_001282291	Homo sapiens ATP-binding cassette, sub-family B (MDR/TAP), member 8 (ABCB8), transcript variant 1, mRNA [NM_001282291]	ENST00000358849	11194	7.50028	7.87054	7.54287	7.54326	7.6561	7.5526	7.98444	7.69369	7.681	8.26241	8.21343	8.14175	8.15154	8.38787	8.74034	8.83847	8.14481	8.39919	8.20276	8.15838	111	179	109	160	139	129.5	197	156	152	386	316	245	345	352.5	498.5	362	280.5	393	166.5	310.5
A_33_P3336652	0.607788	1.52392	1.37616e-05	0.02176	NDUFC2	NM_001204054	Homo sapiens NADH dehydrogenase (ubiquinone) 1, subcomplex unknown, 2, 14.5kDa (NDUFC2), transcript variant 2, mRNA [NM_001204054]	ENST00000528251	4718	13.1562	13.3405	13.4877	13.2409	13.5657	13.4559	13.59	13.3555	13.3991	13.5311	14.2145	14.1656	13.8182	14.2124	13.9891	14.7462	13.7415	13.8136	13.7284	13.7708	6502.5	9539	7591	8679	10769	9199	10751.5	8950	9804.5	17544.5	23077	17058.5	19192.5	23946.5	17485.5	25560	12968	19018	9333	15863.5
A_24_P254177	0.606757	1.52283	7.58041e-05	0.0457647	SMIM7	NM_024104	Homo sapiens small integral membrane protein 7 (SMIM7), mRNA [NM_024104]	ENST00000397349	79086	8.68073	9.07154	8.91208	8.84871	9.08003	8.82593	9.00511	9.0414	8.53714	9.23818	10.1038	9.42265	9.73184	9.7226	9.2987	9.80163	9.33735	9.61633	8.82704	9.44647	262	452.5	281	424	429.5	339	419	419	307	816.5	1377	624	1150	977	754	791	668.5	985.5	262.5	805.5
A_33_P3358243	0.604933	1.52091	4.229e-05	0.0368936	KIAA1161	NM_020702	Homo sapiens KIAA1161 (KIAA1161), mRNA [NM_020702]	ENST00000297625	57462	11.5537	11.8063	12.3069	11.8832	12.0197	12.0695	12.2013	12.1997	11.7794	12.3436	12.2274	12.8216	12.8497	12.6336	12.7681	12.4425	12.4782	13.066	12.1757	12.75	1960	3196	3016	3365	3552	3506.5	3881	3979.5	3184	7712.5	5967	6693	10232	7761.5	8247	5301	5807	11379	2885	8348
A_23_P86252	0.595686	1.51119	3.03828e-06	0.0150453	PIGC	NM_002642	Homo sapiens phosphatidylinositol glycan anchor biosynthesis, class C (PIGC), transcript variant 2, mRNA [NM_002642]	ENST00000258324	5279	8.25564	8.411	8.45534	8.53403	8.57716	8.70686	8.52691	8.60336	8.47681	8.74598	9.29558	9.29784	9.42289	9.34169	9.04092	8.90295	8.70106	9.36294	8.7122	9.17188	191.5	277	205	336	294	310.5	291	310	292	569	740	573	904	736	623	388	422	819	245	655.5
A_24_P134356	0.594492	1.50994	4.4211e-05	0.0370749	BTBD3	NM_014962	Homo sapiens BTB (POZ) domain containing 3 (BTBD3), transcript variant 1, mRNA [NM_014962]	ENST00000378226	22903	8.45246	8.45771	8.35283	8.22378	8.88487	8.82593	7.93607	8.3948	8.80188	8.37489	9.15616	9.11687	9.14629	9.5128	9.04932	9.17964	8.94772	9.12471	8.65774	8.7589	221.5	287	191	268	369	339	190	266.5	376	424.5	674	504	734.5	840.5	625.5	483	504	691	233.5	484.5
A_23_P217367	0.59433	1.50977	9.45038e-06	0.0207904	ATG4A	NM_052936	Homo sapiens autophagy related 4A, cysteine peptidase (ATG4A), transcript variant 1, mRNA [NM_052936]	ENST00000372254	115201	9.12788	9.23411	9.34536	9.03171	9.47986	9.22214	9.48845	9.32408	9.09415	9.49496	9.94969	9.65831	9.77529	10.0724	9.56573	10.4812	9.60359	10.0156	10.0304	9.63389	358	513.5	379	483	586	457	575	523	467	984	1209	739	1187	1263	913	1304	818	1338	617	920.5
A_19_P00806911	0.585747	1.50082	6.96972e-05	0.0452129	NUDT3	ENST00000607016	nudix (nucleoside diphosphate linked moiety X)-type motif 3 [Source:HGNC Symbol;Acc:8050] [ENST00000607016]	ENST00000607016	11165	9.77174	10.1353	10.5761	10.021	10.1545	10.1072	10.4372	10.3227	10.2298	10.531	10.5274	11.0322	10.7483	11.1989	10.7533	10.1952	10.8675	11.0738	11.055	10.6923	568	975.5	900.5	946.5	950	859.5	1129	1035	1078	2054.5	1829	1930	2369	2888	2068	1061.5	1964	2875	1292	1913
A_23_P133582	0.583809	1.4988	7.59746e-05	0.0457647	ETF1	NM_004730	Homo sapiens eukaryotic translation termination factor 1 (ETF1), transcript variant 1, mRNA [NM_004730]	ENST00000360541	2107	8.79276	9.06805	8.59359	8.66961	8.75022	8.77126	8.92386	8.96428	8.99383	9.11992	9.82514	9.5868	9.72055	9.70326	8.99387	9.80937	9.12742	9.61633	9.12368	8.97904	281	449.5	225	372.5	334	324.5	397	398	434	748	1102	701	1139	964	602	795	578	985.5	326	570
A_24_P305623	0.58166	1.49657	1.34078e-06	0.00848028	TMEM50B	NM_006134	Homo sapiens transmembrane protein 50B (TMEM50B), transcript variant 1, mRNA [NM_006134]	ENST00000542230	757	9.84675	9.86605	9.71133	10.0157	9.85873	10.2578	10.2484	10.0614	10.2886	10.1726	10.4505	10.662	10.6875	10.7475	10.4637	10.7357	10.5184	10.9352	10.2611	10.6824	598.5	800	484	944.5	762	956.5	989	865	1120.5	1603	1731	1488	2255	2100.5	1703	1574.5	1545	2621	731.5	1898
A_23_P35645	0.581455	1.49636	5.872e-06	0.0174775	RBM17	NM_032905	Homo sapiens RNA binding motif protein 17 (RBM17), transcript variant 1, mRNA [NM_032905]	ENST00000379888	84991	11.2517	11.0992	11.1894	11.0511	11.6783	11.3473	11.244	11.3322	11.3739	11.5069	12.071	11.9142	11.8837	11.9202	11.7099	12.4714	11.5351	11.88	11.7961	11.707	1568.5	1954.5	1397	1901	2810	2108	1992	2152	2414	4147	5283	3603.5	5180.5	4831	3955	5405.5	3108.5	5023	2194	3907
A_33_P3308050	0.580689	1.49556	5.45793e-06	0.0174775	EIF4E2	NM_004846	Homo sapiens eukaryotic translation initiation factor 4E family member 2 (EIF4E2), transcript variant 1, mRNA [NM_004846]	ENST00000258416	9470	10.8855	10.8551	11.3605	11.1633	11.0207	11.1699	11.5742	11.5015	11.2414	11.4793	11.8577	11.5658	11.8464	11.8508	11.7386	11.7848	11.9309	12.1725	11.5367	11.7742	1196	1644	1578	2052	1765	1852	2525	2402	2197	4084	4574	2834	5054.5	4619.5	4066	3323.5	4064.5	6149	1813	4103.5
A_23_P71908	0.576908	1.49165	2.91898e-05	0.0295395	SNAPC3	NM_001039697	Homo sapiens small nuclear RNA activating complex, polypeptide 3, 50kDa (SNAPC3), mRNA [NM_001039697]	ENST00000467062	6619	7.9516	8.0763	7.73744	8.27922	7.98942	8.07041	8.54401	8.30836	8.2417	8.32959	9.18166	8.56307	8.86335	8.76741	8.84	8.7584	8.49017	9.01898	8.27824	8.53587	155	211.5	127	279.5	184	192	301.5	254	243	409	687.5	337	605	479	542	340	359	636.5	179	413
A_24_P29445	0.566369	1.48079	6.20254e-05	0.0429921	TMEM14B	NM_030969	Homo sapiens transmembrane protein 14B (TMEM14B), transcript variant 1, mRNA [NM_030969]	ENST00000480194	81853	12.3781	12.494	12.3953	12.4931	12.6332	12.2633	12.6344	12.4053	12.4441	12.5616	13.6424	13.1644	12.9436	13.3261	12.7123	13.3329	12.537	13.2029	12.6875	12.817	3583	5198	3240.5	5061	5639	4086	5392	4524.5	5007.5	8860	15362	8413.5	10907	12431	7928.5	9718.5	6061	12442	4304.5	8734
A_24_P398781	0.565424	1.47982	9.36866e-06	0.0207904	IFT43	NM_052873	Homo sapiens intraflagellar transport 43 homolog (Chlamydomonas) (IFT43), transcript variant 1, mRNA [NM_052873]	ENST00000554026	112752	9.48554	9.26369	9.20434	9.56378	9.32084	9.30641	9.62476	9.46374	9.90997	9.77632	10.4706	10.0404	10.1453	10.1413	10.0292	10.1742	9.97932	9.951	9.60433	10.038	461	525	348	693	521.5	486.5	636	578	863	1195.5	1752	963	1544	1325	1253	1042.5	1077.5	1279	458	1227
A_23_P213908	0.562753	1.47709	5.20018e-06	0.0174775	PHAX	NM_032177	Homo sapiens phosphorylated adaptor for RNA export (PHAX), mRNA [NM_032177]	ENST00000511371	51808	10.0136	9.65831	9.61954	9.76753	10.1773	9.93462	9.81751	9.7182	9.80178	10.0746	10.6396	10.5922	10.5487	10.6513	10.2653	10.6248	9.95576	10.4743	10.2382	10.2204	668.5	691.5	455	793.5	968.5	760	728.5	675.5	797	1484	1984	1416.5	2026	1950	1474	1458	1061	1874	714	1396
A_23_P391725	0.561213	1.47551	1.31127e-05	0.02149	DR1	NM_001938	Homo sapiens down-regulator of transcription 1, TBP-binding (negative cofactor 2) (DR1), mRNA [NM_001938]	ENST00000481583	1810	7.97745	8.55633	7.9171	8.36015	8.56911	8.38205	8.59383	8.12388	8.20569	8.47909	8.91529	8.68007	9.15919	9.11401	8.79138	8.86203	8.61044	9.17162	8.71803	8.75473	156	307.5	142	296	292	241	309	219.5	235	462	568	365	745	629	520	368.5	392.5	715	246	485
A_24_P29733	0.55939	1.47365	3.27079e-06	0.0150453	CDK14	NM_012395	Homo sapiens cyclin-dependent kinase 14 (CDK14), transcript variant 2, mRNA [NM_012395]	ENST00000265741	5218	6.9615	7.27348	7.10569	7.25955	7.43216	7.03704	7.19824	7.04225	7.45906	7.27103	8.16178	7.67175	7.70721	7.85692	7.53141	7.94722	7.94356	7.88037	7.52731	7.40635	79	110	84.5	122.5	113	85	106	97	125	162	305	171	237.5	228.5	194.5	175	240	256	103	167
A_24_P940921	0.552972	1.4671	8.62084e-05	0.0469039	SETX	NM_015046	Homo sapiens senataxin (SETX), mRNA [NM_015046]	ENST00000372169	23064	8.31845	8.07309	8.33261	8.32319	9.03247	8.47929	8.37419	8.47514	8.42198	8.5471	9.21969	8.95246	9.37738	9.04502	9.01194	9.22654	8.52735	8.53723	9.11759	8.89202	201	210	189	288	412	260	262	286.5	280.5	489.5	703	446	873.5	595	609	501.5	368	436	324	536
A_33_P3388482	0.552489	1.46661	1.16104e-05	0.02149	TMEM120B	NM_001080825	Homo sapiens transmembrane protein 120B (TMEM120B), mRNA [NM_001080825]	ENST00000342607	144404	6.67284	6.81319	7.20069	6.9992	6.90227	7.05966	7.11483	6.96814	6.90724	7.38827	7.12971	7.76407	7.35495	7.92454	7.58893	7.59725	7.3729	7.47627	7.51396	7.82864	62	71.5	88	99	71	86.5	99	91	76	181	119	185	175	244	205.5	131	145	177.5	100	236
A_33_P3305208	0.548706	1.46277	2.99743e-05	0.0297386		A_33_P3305208			NA	11.7306	11.3953	11.7879	11.549	11.5901	11.4673	11.6274	11.4594	11.781	11.5491	12.352	12.3151	11.9148	12.1637	11.8432	12.7891	11.7649	12.238	12.1637	11.8796	2225	2389	2146.5	2731	2630	2280.5	2611	2324	3187.5	4293	6583	4700.5	5346	5708	4299.5	6813	3649	6384.5	2859	4433
A_23_P57401	0.548322	1.46238	8.92173e-05	0.047519	LZTR1	NM_006767	Homo sapiens leucine-zipper-like transcription regulator 1 (LZTR1), mRNA [NM_006767]	ENST00000463909	8216	7.21703	7.23054	7.36231	7.65144	7.45186	7.70029	8.05327	7.70963	8.13214	7.84661	8.16178	8.06887	8.42565	7.9914	8.30197	8.35366	8.05286	8.38728	7.86266	8.2322	92.5	106	96	176	117	145	209	162	220	273	306	234	433	259.5	362	249	260	389.5	132	329
A_23_P356122	0.548069	1.46213	4.13171e-05	0.0367378	ZNF451	NM_001031623	Homo sapiens zinc finger protein 451 (ZNF451), transcript variant 1, mRNA [NM_001031623]	ENST00000357489	26036	7.22561	7.34256	7.00861	7.56932	7.66412	7.32106	7.26683	7.2553	7.65377	7.34655	8.19182	8.23388	7.95959	8.12194	7.81269	8.17182	7.66519	7.90767	7.38698	7.68285	92	117.5	76	161	139	107	112	113	148.5	176	311	265	295	289	246.5	214	190	264	94.5	211
A_23_P334123	0.543181	1.45718	3.08765e-05	0.0300446	ITFG1	NM_030790	Homo sapiens integrin alpha FG-GAP repeat containing 1 (ITFG1), mRNA [NM_030790]	ENST00000567957	81533	9.09191	9.33891	9.32975	9.26586	9.4388	9.23564	9.21582	9.11489	9.45467	9.23261	9.94316	10.2405	9.893	10.1645	9.60414	10.0597	9.40273	9.93338	9.41554	9.49406	346	553	376	563	568	460	481	444	613	811	1204.5	1105	1287	1348	934	950	704.5	1261	398.5	832.5
A_23_P97932	0.537939	1.4519	2.84689e-07	0.00480165	MSRB2	NM_012228	Homo sapiens methionine sulfoxide reductase B2 (MSRB2), mRNA [NM_012228]	ENST00000468633	22921	12.9184	13.0858	13.0796	12.8373	13.0928	13.0197	13.2524	13.3329	13.3083	13.2234	13.7669	13.5488	13.5753	13.6724	13.5657	13.9994	13.7669	13.6383	13.3991	13.5974	5320	7827	5515	6406	7869	6653	8438.5	8866	9313	13854	16847	10868.5	16431	15937.5	13689	15643	13203	16977	7230	14260
A_24_P43391	0.533713	1.44765	4.88904e-05	0.0386532	TMEM165	NM_018475	Homo sapiens transmembrane protein 165 (TMEM165), transcript variant 1, mRNA [NM_018475]	ENST00000509575	55858	6.63523	7.15511	6.82119	6.9471	7.09333	7.02933	6.90001	6.69494	7.14725	6.97733	7.72002	7.49309	7.28613	7.80262	7.33677	7.8284	7.32106	7.77416	7.05749	7.11821	61	99	66	94	87	86.5	82	68	96	121	214	150	165	219	164.5	160	140	236	77.5	129.5
A_23_P71419	0.531006	1.44494	1.83655e-05	0.0242248	COPS5	NM_006837	Homo sapiens COP9 signalosome subunit 5 (COPS5), mRNA [NM_006837]	ENST00000523890	10987	12.7833	12.8151	12.8211	12.9113	12.6998	12.7518	13.1186	12.9406	13.0074	12.8783	13.5377	13.2196	13.4538	13.746	13.3157	13.7332	13.3476	13.7146	12.9931	12.9761	4789	6434	4395	6793	5959	5542	7624	6535.5	7427.5	10777	14479.5	8696	15283	16815.5	11716	13168.5	10339	17738	5326	9762
A_23_P96965	0.524164	1.4381	8.52693e-05	0.0469039	SYNC	NM_030786	Homo sapiens syncoilin, intermediate filament protein (SYNC), transcript variant 1, mRNA [NM_030786]	ENST00000409190	81493	12.0669	12.3352	12.3301	12.4339	12.5764	12.7026	12.1838	12.2214	11.9333	12.5846	12.6025	12.8771	13.106	13.1071	12.9968	12.836	12.2904	13.0858	12.817	12.8913	2884.5	4666	3076.5	4842.5	5428	5332	3832.5	4030	3586.5	8994.5	7804	6982.5	12152	10750	9643	7063	5038	11549	4687	9224
A_33_P3419545	0.52389	1.43783	1.91505e-05	0.0242248	CDADC1	NM_001193478	Homo sapiens cytidine and dCMP deaminase domain containing 1 (CDADC1), transcript variant 2, mRNA [NM_001193478]	ENST00000538056	81602	7.37377	7.59901	7.78997	7.82864	7.99706	7.66608	7.84151	7.5801	7.40581	7.93475	8.68029	8.03482	8.22064	8.10711	8.09225	8.55144	8.05768	8.28658	8.01655	8.20825	102	145	128.5	200	183	143	178	146	121.5	295	473	228	366	284.5	311	289	261	359	148	321.5
A_24_P195037	0.499793	1.41401	1.80386e-05	0.0242248	C1orf52	NM_198077	Homo sapiens chromosome 1 open reading frame 52 (C1orf52), transcript variant 1, mRNA [NM_198077]	ENST00000493514	148423	8.8363	8.59004	8.58995	8.53403	9.02096	8.40228	8.601	8.65778	8.48045	8.71164	9.1439	9.42128	9.2741	9.38455	9.2764	9.19858	8.73426	8.92222	8.8426	9.22446	291	316	225.5	333	409.5	245	310.5	325	294	553.5	668	623.5	810	761.5	741	492.5	433	588.5	265	684
A_33_P3462960	0.499035	1.41327	5.79411e-05	0.0429319	DNAJC3	NM_006260	Homo sapiens DnaJ (Hsp40) homolog, subfamily C, member 3 (DNAJC3), mRNA [NM_006260]	ENST00000602402	5611	7.66092	8.14091	7.81685	8.50553	8.38917	7.93246	8.49017	7.87884	8.34265	8.33452	8.71065	8.83267	8.60429	8.55815	8.54917	8.63469	8.69307	8.79378	8.51221	8.59369	124.5	223.5	132	328	253.5	173	287	185.5	262.5	409	484	404	493	400	436	307	416	534.5	207.5	434
A_33_P3386117	0.496493	1.41078	7.44895e-05	0.0457647	RER1	NM_007033	Homo sapiens retention in endoplasmic reticulum sorting receptor 1 (RER1), mRNA [NM_007033]	ENST00000605895	11079	10.769	10.3483	10.9787	10.4305	11.0487	10.6588	10.7615	11.0878	11.1352	10.9035	10.9797	11.5616	11.6016	11.2404	11.2117	11.3955	11.2102	11.1642	11.3751	11.347	1106.5	1135	1182.5	1258	1805	1280	1403	1817	2011.5	2744	2518	2825.5	4306	2964	2814	2525.5	2477	3061.5	1606	3076
A_24_P290502	0.486661	1.4012	5.85447e-05	0.0429319	GCC2	NM_181453	Homo sapiens GRIP and coiled-coil domain containing 2 (GCC2), transcript variant 1, mRNA [NM_181453]	ENST00000482325	9648	7.00651	7.1337	6.90001	7.05912	7.45186	7.38698	7.26683	7.10883	6.94754	7.32669	7.85754	7.86661	7.92216	7.85006	7.13164	7.55155	7.3729	7.70411	7.64965	7.54847	79	99	69	105.5	117	114	113	100	79	171	240	202.5	286	227	138	126	146	222.5	114.5	188.5
A_24_P391368	0.483332	1.39797	1.11071e-05	0.02149	ATXN10	NM_013236	Homo sapiens ataxin 10 (ATXN10), transcript variant 1, mRNA [NM_013236]	ENST00000493643	25814	9.59216	9.66517	9.45215	9.75276	9.2525	9.51969	9.46945	9.48029	9.94834	9.67988	10.2944	10.0431	10.2071	10.2779	10.2073	9.9894	9.95811	10.1192	9.71348	9.8357	499.5	695	407	790.5	493.5	568	569	580	886	1121	1580	968	1604	1477	1420	905	1060.5	1455	501	1051
A_32_P220739	0.480744	1.39546	7.40519e-07	0.0074939	ZNF658	NM_033160	Homo sapiens zinc finger protein 658 (ZNF658), mRNA [NM_033160]	ENST00000602828	26149	8.01613	8.05612	7.99918	7.93916	7.83007	8.03798	8.17095	7.97959	8.05564	8.19219	8.81034	8.35372	8.65035	8.51724	8.45462	8.77616	8.36503	8.54985	8.20667	8.40047	160.5	208	151	217	159	186.5	226	199.5	207	365	522	290	511	388	405	344	328	442	166	372.5
A_23_P426472	0.479037	1.39381	2.27994e-05	0.0268285	ZNF45	NM_003425	Homo sapiens zinc finger protein 45 (ZNF45), mRNA [NM_003425]	ENST00000589703	7596	6.83294	6.92516	6.80998	6.90724	7.06317	6.8164	6.99581	6.87088	7.1807	7.12365	7.72002	7.52829	7.59846	7.63955	7.31451	7.65189	7.09359	7.5697	7.07846	7.12184	69	80.5	66	90.5	84.5	72	88.5	79	98	141	212.5	154	218	189	160	137	113	195	76.5	130
A_23_P319013	0.477479	1.39231	2.22799e-05	0.0268285	ZNF383	NM_152604	Homo sapiens zinc finger protein 383 (ZNF383), mRNA [NM_152604]	ENST00000586068	163087	7.40155	7.14343	7.18442	7.38071	7.19504	7.17372	7.68373	7.28798	7.43706	7.67475	8.10305	7.8044	7.74881	7.89499	7.67157	8.11363	7.60458	8.04619	7.54016	7.80979	104	98	87	137	93	95	156	119	123	234.5	291.5	188	245	234	218	199	180	297	102	230
A_21_P0007174	0.473386	1.38836	3.37664e-05	0.0316398		TCONS_00019235			NA	6.54773	6.5996	6.77846	6.72457	6.77715	6.76559	7.12933	6.8571	6.67284	6.9667	7.50584	7.3779	7.51297	7.5419	7.06236	7.3523	6.91024	7.23102	7.10268	6.9557	56.5	59	65	76.5	63	67	100	84	60	121	175	137.5	202	174.5	126	107.5	93.5	140	78	111
A_33_P3273444	0.472224	1.38725	9.16532e-06	0.0207904	POLR3C	NM_006468	Homo sapiens polymerase (RNA) III (DNA directed) polypeptide C (62kD) (POLR3C), mRNA [NM_006468]	ENST00000369294	10623	9.67966	9.43802	9.87744	9.45934	10.0228	9.60433	9.71773	9.655	9.50748	9.69958	10.1584	10.3388	10.2702	10.1543	9.87718	10.3318	9.75881	10.1649	10.2206	10.1086	530.5	596	547	642.5	861	600.5	682	651	645	1135	1431	1176	1679	1336	1132.5	1175.5	913.5	1500	707	1286
A_33_P3375528	0.46749	1.3827	1.25981e-07	0.00318726	MIER3	NM_152622	Homo sapiens mesoderm induction early response 1, family member 3 (MIER3), mRNA [NM_152622]	ENST00000451637	166968	7.13806	7.12196	7.16017	7.33185	7.19996	7.17372	7.33788	7.2501	7.06976	7.33565	7.62583	8.06315	7.77975	7.59697	7.62107	7.57074	7.70773	7.5108	7.56256	7.75542	87	98	83.5	134	95.5	95.5	119	112.5	89	172.5	196.5	233	254	182	212	127	195.5	185	108.5	222.5
A_23_P417331	0.464942	1.38026	1.19293e-06	0.00848028	RPS6KA3	NM_004586	Homo sapiens ribosomal protein S6 kinase, 90kDa, polypeptide 3 (RPS6KA3), mRNA [NM_004586]	ENST00000540702	6197	10.0252	10.0453	9.93852	9.97793	10.201	10.0288	10.2484	9.85378	10.1923	10.2256	10.549	10.797	10.5325	10.7463	10.4623	10.4018	10.4363	10.6377	10.2093	10.6142	672	913	570.5	920	984	813	988	742	1045	1662	1855	1635	2003	2097	1699	1230.5	1466	2114.5	700	1813
A_23_P82913	0.460939	1.37644	1.90123e-05	0.0242248	TRMT12	NM_017956	Homo sapiens tRNA methyltransferase 12 homolog (S. cerevisiae) (TRMT12), mRNA [NM_017956]	ENST00000522518	55039	8.68314	8.68055	8.40409	8.3046	8.98315	8.53612	8.55321	8.66682	8.78824	8.70962	8.99132	9.06973	9.344	9.4086	9.1386	9.1133	8.76298	9.101	8.89119	9.09821	260.5	337.5	199	283	394.5	271	301.5	326	372	554	600	483	851.5	778	667	457.5	442	676	273	625.5
A_23_P169428	0.459668	1.37523	8.50596e-06	0.0207904	TRUB2	NM_015679	Homo sapiens TruB pseudouridine (psi) synthase family member 2 (TRUB2), mRNA [NM_015679]	ENST00000546104	26995	8.94772	8.727	8.66402	8.95359	8.99263	8.8902	9.28223	9.04904	9.32739	9.14368	9.6998	9.38225	9.56678	9.29132	9.36179	9.63727	9.38317	9.38517	9.39257	9.47407	315.5	349	237	454	399.5	356	501	418	557	763	1007.5	610	1005.5	709	789	692.5	691.5	836.5	395	821.5
A_23_P211840	0.459643	1.3752	3.37013e-05	0.0316398	UBA3	NM_003968	Homo sapiens ubiquitin-like modifier activating enzyme 3 (UBA3), transcript variant 1, mRNA [NM_003968]	ENST00000540295	9039	7.85754	8.053	7.63066	7.72113	8.213	7.8845	7.81621	7.82387	7.773	8.00213	8.58253	8.4246	8.39614	8.79548	8.29705	8.28958	8.03928	8.28276	8.13932	8.12472	145	208.5	116.5	185	219	166.5	175.5	177	164	313	434.5	303	423	491	360	236	258.5	358.5	159.5	302
A_23_P27215	0.453685	1.36953	5.4041e-05	0.0408123	UBB	NM_018955	Homo sapiens ubiquitin B (UBB), transcript variant 1, mRNA [NM_018955]	ENST00000577640	7314	15.9351	16.069	15.7875	15.8766	16.2442	16.2483	15.9169	15.9911	16.5066	16.3795	16.6503	16.5741	16.6234	16.6086	16.664	16.6117	16.6503	16.6006	16.124	16.3846	51991	68509.5	47695.5	60113	72425.5	63384	61118	66001	93800	113393	112955	89607	119062	113968	108294	90448	95638	118160	51397	97487
A_23_P51548	0.452161	1.36809	6.69796e-05	0.0445934	MGST3	NM_004528	Homo sapiens microsomal glutathione S-transferase 3 (MGST3), mRNA [NM_004528]	ENST00000367886	4259	15.387	15.2502	15.1579	15.3987	15.6367	15.3843	15.3403	15.1972	15.2055	15.6344	15.9762	15.9482	15.7995	16.0279	15.7392	16.1649	15.2857	15.7746	15.7483	15.6495	32806	39051.5	27903	42538	47829	36620	38300	34489	35707	68337.5	74508	55511.5	65726	73171	57947	62368	38011.5	65821.5	41542	58168
A_24_P346604	0.445185	1.36149	1.26742e-05	0.02149	UBE2W	NM_001001481	Homo sapiens ubiquitin-conjugating enzyme E2W (putative) (UBE2W), transcript variant 1, mRNA [NM_001001481]	ENST00000358757	55284	6.87165	7.099	7.04635	7.4498	7.16758	6.96497	7.23234	6.95628	6.96005	7.17995	7.7022	7.75375	7.65913	7.54519	7.55635	7.20486	7.29305	7.70635	7.39343	7.56551	71	95	78	148.5	91	80	108	91	79	148	209	185	230	174	202	98.5	137.5	221	97	190
A_23_P56256	0.436724	1.35353	7.20667e-05	0.0455813	POLR2I	NM_006233	Homo sapiens polymerase (RNA) II (DNA directed) polypeptide I, 14.5kDa (POLR2I), mRNA [NM_006233]	ENST00000589069	5438	12.8417	12.9071	13.1621	12.9156	12.8907	12.7462	12.7852	12.8718	13.4221	12.8698	13.5117	13.5022	13.1017	13.5401	13.4777	13.6457	13.3098	13.4688	13.0646	13.1572	4995	6893	5837.5	6802	6806.5	5525	6024.5	6253	9960	10738.5	14119	10535.5	12126.5	14453	13031.5	12406	10088	14879	5688	10998
A_23_P424269	0.432601	1.34966	5.79832e-06	0.0174775	ERCC6L2	NM_020207	Homo sapiens excision repair cross-complementation group 6-like 2 (ERCC6L2), transcript variant 1, mRNA [NM_020207]		375748	7.06452	7.15004	7.1337	7.0037	7.457	7.12041	7.22042	7.04225	7.42399	7.3779	7.75441	7.80101	7.7141	7.71359	7.57859	7.84927	7.539	7.53005	7.3314	7.50852	84	98.5	82	100	116.5	92	110	96	123.5	180.5	219.5	191	240	203.5	205	164	169	187.5	92	182
A_23_P211167	0.428911	1.34622	6.17628e-05	0.0429921	C21orf2	NM_004928	Homo sapiens chromosome 21 open reading frame 2 (C21orf2), transcript variant 1, mRNA [NM_004928]	ENST00000339818	755	6.68235	6.86486	6.9358	6.79479	6.77715	6.89138	7.23916	6.99864	6.79089	7.17272	7.22114	7.50107	7.57859	7.32377	7.36044	6.98304	7.55864	7.49088	7.00707	7.41218	62	76	71	80	65	75	108.5	89.5	68	146	132	150	212.5	141.5	168	79	171	180.5	74	169
A_23_P59798	0.427672	1.34506	6.91047e-05	0.0452129	MKRN1	NM_013446	Homo sapiens makorin ring finger protein 1 (MKRN1), transcript variant 1, mRNA [NM_013446]	ENST00000475010	23608	11.7336	11.7538	12.1065	12.245	12.2971	12.0513	12.2412	12.5497	12.3552	12.1168	12.6951	12.6473	12.5802	12.6485	12.7055	12.4287	12.4418	12.6712	12.4135	12.495	2233	3067	2624	4228	4433.5	3450	3999	4999.5	4718.5	6533	8265	5839	8550	7850	7917	5269	5647.5	8635	3488	6804
A_32_P172848	0.423259	1.34095	5.23945e-05	0.0401683	GK	NM_000167	Homo sapiens glycerol kinase (GK), transcript variant 2, mRNA [NM_000167]	ENST00000471362	2710	6.35322	6.50548	6.47539	6.61532	6.7069	6.43219	6.9358	6.47661	6.64662	6.7088	7.37768	7.14928	7.23725	6.96497	7.02823	6.82215	6.73578	6.86455	6.80257	7.10648	50	53.5	50	68	60	50.5	85	58	59	90	154	112	155.5	101	123	71	78	97.5	64	126
A_23_P201368	0.422832	1.34056	7.33863e-06	0.0205567	CTBS	NM_004388	Homo sapiens chitobiase, di-N-acetyl- (CTBS), mRNA [NM_004388]	ENST00000370625	1486	8.16052	7.94751	8.0192	8.16002	8.19392	8.04209	8.24438	7.98771	8.08244	8.1235	8.74754	8.58929	8.39614	8.74022	8.35377	8.69019	8.23765	8.56025	8.19816	8.67641	179.5	191	153	255	215	187	240.5	199	213	346	499	345	422	467	377	321.5	298.5	445	170	455
A_23_P98631	0.422642	1.34038	7.15826e-05	0.0455813	HPS5	NM_181507	Homo sapiens Hermansky-Pudlak syndrome 5 (HPS5), transcript variant 1, mRNA [NM_181507]	ENST00000349215	11234	8.38167	7.98864	7.9823	7.97078	8.08516	8.03468	8.02765	8.28692	8.25174	8.00705	8.35642	8.52524	8.59406	8.35922	8.89111	8.51985	8.5225	8.24896	8.28975	8.93591	210.5	197.5	149	220	196	186	203	246.5	243	314	358	327	492	347	559	283	369	349	178.5	554
A_33_P3272563	0.417189	1.33532	2.69426e-05	0.0284014	NMT2	NM_004808	Homo sapiens N-myristoyltransferase 2 (NMT2), mRNA [NM_004808]		9397	7.38805	7.34699	7.22862	7.33465	7.52741	7.60865	7.25554	7.33185	7.2722	7.48868	8.10108	7.60282	7.70411	8.10593	7.80012	7.85645	7.50267	7.92216	7.85068	7.50852	104	118	87.5	134.5	123.5	135.5	112	122	107	201	292	163	239	283	245	163	166.5	267	130	184
A_21_P0000092	0.41114	1.32974	9.03886e-05	0.0476414	ZBED6	NM_001174108	Homo sapiens zinc finger, BED-type containing 6 (ZBED6), mRNA [NM_001174108]	ENST00000550078	100381270	8.00242	8.1039	8.06665	8.22902	8.06672	7.91299	8.07477	8.08748	8.38189	7.70064	8.63455	8.62403	8.39067	8.28276	8.63972	8.07175	8.73235	8.58507	8.28975	8.4872	157	215.5	153	268	195	171	208.5	214	268	243	455	348	420	328	466	192	427	454	176.5	395
A_24_P120970	0.407151	1.32606	3.63571e-06	0.0153303	C9orf37	NM_032937	Homo sapiens chromosome 9 open reading frame 37 (C9orf37), mRNA [NM_032937]	ENST00000496793	85026	7.43903	7.56609	7.41894	7.6251	7.33632	7.46784	7.71719	7.47171	7.61786	7.56704	7.84371	8.03228	8.12298	7.9989	8.11844	7.88389	7.87861	7.99381	7.52731	7.8987	106	141	100	168	106	120	161	135	143	216.5	235	225.5	337	260	316	166.5	228	281.5	104	252
A_32_P28685	0.396334	1.31616	4.4342e-05	0.0370749	SNRPA1	NM_003090	Homo sapiens small nuclear ribonucleoprotein polypeptide A (SNRPA1), mRNA [NM_003090]	ENST00000560856	6627	8.79276	8.62088	8.32903	8.82688	8.41343	8.93297	8.59695	8.52358	8.61872	9.00949	9.02338	9.16968	9.05367	9.28454	9.16501	9.058	8.94772	8.92089	8.95588	9.04925	283	325	189.5	419	258	363.5	308	295.5	326	690.5	614	522	689	704.5	683	440	507	589	289	600.5
A_33_P3422471	0.396171	1.31601	5.07867e-05	0.0395347		AK126796	Homo sapiens cDNA FLJ44846 fis, clone BRACE3051144. [AK126796]		NA	6.06294	6.50548	6.35542	6.44094	6.7422	6.42045	6.31023	6.13502	6.32515	6.34725	6.88651	6.85196	6.67989	6.67848	6.84805	6.96005	6.47944	6.80837	6.51103	6.90303	39.5	53.5	48.5	55.5	61	49	45	43	42	57.5	94	87	88	76.5	102	78.5	58	91	50	104.5
A_33_P3319920	0.386657	1.30736	6.06801e-05	0.0429921	KDM4B	NM_015015	Homo sapiens lysine (K)-specific demethylase 4B (KDM4B), mRNA [NM_015015]	ENST00000159111	23030	11.6223	11.1783	11.381	11.4745	11.7227	11.3396	11.4523	11.4316	11.7822	11.748	11.9628	11.9148	11.9036	11.8863	11.9662	11.7006	11.6558	12.0587	11.8041	12.146	2046	2071	1601	2562	2882	2092	2276	2287.5	3191	4970	4909	3602	5288	4731	4692.5	3141	3366	5682.5	2207	5311.5
A_33_P3279109	0.372257	1.29438	5.48723e-06	0.0174775	ZNF75A	ENST00000575234	zinc finger protein 75a [Source:HGNC Symbol;Acc:13146] [ENST00000575234]	ENST00000575234	7627	8.63619	8.58798	8.80229	8.70703	8.49302	8.29326	8.44379	8.54208	8.43392	8.56445	9.00248	9.0535	9.0627	8.86567	8.98521	9.01285	8.78673	8.71675	8.76165	8.97904	251	316	261	382.5	274	226	277	298	284	494.5	604.5	479.5	693	518	595	420	446	500	248	572
A_21_P0012971	0.372115	1.29425	2.50455e-05	0.0278116		ENST00000507290	programmed cell death 6 [Source:HGNC Symbol;Acc:8765] [ENST00000515587]	ENST00000507290	NA	6.24943	6.43886	6.71155	6.63632	6.7261	6.31205	6.49192	6.26827	6.22745	6.59774	6.81255	6.96439	6.66077	6.98802	6.77813	6.89608	6.75928	6.77121	6.82215	6.92827	45	50	61	67	61	45.5	54	45	38	79	87	95	85	102	93	73.5	80	87	64	107
A_23_P109768	0.364775	1.28768	9.50247e-05	0.0491166	RNF7	NM_014245	Homo sapiens ring finger protein 7 (RNF7), transcript variant 1, mRNA [NM_014245]	ENST00000477393	9616	12.5591	12.6627	12.4708	12.6579	12.5578	12.6685	12.8217	12.5158	12.8182	12.7292	13.1051	13.1232	12.9222	13.284	12.9521	13.1865	13.1182	13.0664	12.5594	12.7924	3982	5910	4494	5966	5890.5	5177	6527	5270	7563.5	10379.5	10780	8440	10605	12244	9881	8634	9956	10986.5	4184	9236
A_23_P416034	0.332314	1.25903	8.42116e-05	0.0469039	HAUS7	NM_017518	Homo sapiens HAUS augmin-like complex, subunit 7 (HAUS7), transcript variant 1, mRNA [NM_017518]	ENST00000490453	55559	6.14678	6.3247	6.22312	6.43303	6.47296	6.37424	6.75894	6.6144	6.41412	6.56593	6.68971	6.8266	6.90483	6.94929	6.81111	6.63795	6.71121	6.72661	6.5665	6.82755	43	43	44	55	47	47	72.5	68	47	76	74.5	86	111.5	99	97	61	78	83.5	52	98
A_23_P302654	0.289334	1.22208	8.83181e-05	0.047519	CEP72	NM_018140	Homo sapiens centrosomal protein 72kDa (CEP72), mRNA [NM_018140]	ENST00000444221	55722	7.09254	6.94432	6.77846	6.9471	6.87165	6.7459	7.13985	6.94885	7.23964	6.90152	7.47242	7.11846	7.2764	7.28844	7.29029	7.23725	7.12235	7.32557	7.17547	7.19652	84.5	81	64	95	70	66	103	90.5	104	113	168	110	162.5	139	159	100	118	153	84	140
A_33_P3213767	0.220296	1.16497	8.07083e-05	0.0469039	CCDC157	BC018040	Homo sapiens cDNA clone IMAGE:4798973. [BC018040]		550631	6.61145	6.9557	6.52559	6.63632	6.55235	6.66433	6.58653	6.64644	6.75894	6.70327	6.83389	6.81351	6.8664	6.80192	6.91891	7.00033	6.91024	6.89593	6.90483	6.8979	57	83	55	67.5	52	61.5	63	71	67	89.5	91	85	108	85.5	108	83	96.5	101	65	106
A_21_P0000980	0.146835	1.10714	8.54737e-05	0.0469039		ENST00000450811		ENST00000450811	NA	5.90097	5.84183	5.83236	5.76299	5.83805	5.96068	5.8412	5.89128	5.9255	5.92253	5.9261	6.02079	6.11903	6.01244	5.97221	6.0532	6.05157	6.01355	5.97508	6.04175	30	24	25.5	26	24	30	28	28	27	29	25	39	42	32	34.5	37	32	30.5	35	33
A_33_P3238325	-0.202932	0.868783	2.68738e-05	0.0284014		A_33_P3238325			NA	6.32695	6.42129	6.45004	6.31522	6.40819	6.5431	6.36771	6.53184	6.25369	6.40776	6.30066	6.22649	6.16976	6.1685	6.23896	6.0694	6.18248	6.20318	6.22263	6.2144	44	48	48	44	44	53	46	59.5	40	61.5	46	41	42.5	39.5	44	32.5	40	42	34	49
A_33_P3332474	-0.211282	0.863769	4.06254e-05	0.0367378	GOLGA6L1	NM_001001413	Homo sapiens golgin A6 family-like 1 (GOLGA6L1), mRNA [NM_001001413]	ENST00000568624	283767	6.32695	6.5756	6.42424	6.46277	6.48065	6.56345	6.44218	6.38464	6.32515	6.40776	6.36814	6.34215	6.1765	6.21124	6.19631	6.0817	6.17301	6.20318	6.28224	6.24611	43	55.5	44	53	47.5	54	51	52	43	61.5	49	48	45	42	41	35	38	41	36	49
A_21_P0003691	-0.225907	0.855057	9.51289e-05	0.0491166	XLOC_003810	TCONS_00008360	BROAD Institute lincRNA (XLOC_003810), lincRNA [TCONS_00008360]		NA	6.68235	6.3247	6.39668	6.21343	6.34393	6.34969	6.45827	6.38464	6.34792	6.18941	6.13143	6.18148	6.19631	6.14245	6.06994	6.12369	6.20856	6.09443	6.15995	6.12369	55	42	40	38	42	46	48	46	37	44	34	38	44.5	39	32	29.5	36	35	35	37
A_23_P125253	-0.306064	0.808845	8.461e-05	0.0469039	LDB2	NM_001290	Homo sapiens LIM domain binding 2 (LDB2), transcript variant 1, mRNA [NM_001290]	ENST00000509803	9079	7.17297	7.04853	7.40454	7.24619	6.99638	6.98076	6.94359	7.34344	7.06976	7.1319	6.78272	6.85196	6.8664	6.57447	6.92486	6.87349	6.88575	6.86826	6.66219	6.98731	86	89	97	119	76.5	79	84.5	123	91	141	82.5	80	105	68	106	68	90	94	50	114.5
A_21_P0000100	-0.307866	0.807836	4.5545e-05	0.0371699	MTRNR2L1	NM_001190452	Homo sapiens MT-RNR2-like 1 (MTRNR2L1), mRNA [NM_001190452]	ENST00000540040	100462977	17.3915	17.2847	17.1761	17.2946	17.3522	17.5869	17.406	17.4665	17.3915	17.242	16.9703	17.1028	16.9033	16.9302	17.1849	17.0054	17.0572	16.9206	17.3915	17.0472	129317	161851	123513	139128	146809	155928	175375	184401	159365	191584	140698	131513	156029	151030	164772	117483	135498	156265	127369	151282
A_33_P3274304	-0.313508	0.804683	1.31661e-05	0.02149	WIPF2	NM_133264	Homo sapiens WAS/WASL interacting protein family, member 2 (WIPF2), mRNA [NM_133264]	ENST00000323571	147179	9.61734	9.45585	9.75581	9.53907	9.75669	9.48302	9.46682	9.70053	9.59424	9.58062	9.10994	9.2354	9.44067	9.24312	9.43513	9.14173	9.27322	9.13065	9.40672	9.39832	499.5	601	494	678.5	712	551	560	664.5	683.5	1047.5	654	540	915	686.5	826	460	637	694	392	774
A_33_P3352053	-0.3176	0.802404	2.4959e-05	0.0278116	TTLL10-AS1	AK125828	Homo sapiens cDNA FLJ43840 fis, clone TESTI4006112. [AK125828]		100506376	7.28058	7.12196	7.36231	6.87196	7.23126	7.36472	7.13985	7.37768	7.09121	7.16042	6.82882	6.7459	6.98333	6.7422	6.85741	6.87349	6.91697	6.85803	7.02823	6.99157	93.5	95	95	81.5	94	110	99	127.5	94	145.5	87.5	74	119	79.5	100	71	93	96	68	116
A_33_P3281616	-0.338358	0.790941	8.27645e-05	0.0469039	CDPF1	NM_207327	Homo sapiens cysteine-rich, DPF motif domain containing 1 (CDPF1), mRNA [NM_207327]	ENST00000381037	150383	9.89255	9.74265	10.1611	10.062	9.81899	10.0595	10.0338	10.1649	9.96449	9.88456	9.70922	9.57157	9.6114	9.24924	9.72522	9.71972	9.87614	9.57604	9.78701	9.57536	613	735	660	972.5	742	829	853	920.5	897	1295	1011	688.5	1043.5	690	1019	737.5	1002	956	517	888
A_23_P127613	-0.360751	0.778759	2.52838e-05	0.0278116	TRAPPC4	NM_016146	Homo sapiens trafficking protein particle complex 4 (TRAPPC4), mRNA [NM_016146]	ENST00000531290	51399	10.5908	10.2475	10.5434	10.3243	10.4221	10.4742	10.2496	10.644	10.19	10.2779	9.951	10.2047	10.1245	9.91012	9.87006	10.0024	9.92902	9.93769	10.1582	10.2685	990	1054	877	1161	1163	1113	988	1302.5	1045	1720	1210	1075.5	1517	1129	1127	910	1040	1263	671	1445
A_33_P3340580	-0.467016	0.72346	4.81117e-05	0.0386413	ZNF385C	NM_001242704	Homo sapiens zinc finger protein 385C (ZNF385C), mRNA [NM_001242704]	ENST00000496039	201181	7.32871	7.06317	7.06317	7.0188	7.14343	7.45649	7.26683	6.63015	6.63069	7.09359	6.52284	6.39881	6.70084	6.5665	6.7689	6.57749	6.75928	6.43094	6.6385	6.66077	100	91	80	95	88	119	111	68	60	136	59.5	52	89	66.5	89	55	80	57	49	82
A_33_P3302312	-0.560261	0.67818	7.34164e-05	0.0457647	IER5L	NM_203434	Homo sapiens immediate early response 5-like (IER5L), mRNA [NM_203434]	ENST00000372491	389792	9.84865	9.81539	10.146	9.37784	9.56777	9.7698	10.0654	9.99736	9.60539	9.3164	9.20788	9.42753	9.05288	9.0346	9.04584	9.49419	9.0808	8.84378	9.62018	9.09975	596.5	771	659	606	624	670.5	874	824	696	863.5	697.5	621.5	685	588	619	615	556	554	458	625
A_24_P194714	-0.59463	0.662214	6.09917e-05	0.0429921	UBALD2	NM_182565	Homo sapiens UBA-like domain containing 2 (UBALD2), mRNA [NM_182565]	ENST00000327490	283991	13.6921	13.0442	13.0692	13.1562	13.468	13.5613	12.7582	13.5448	13.7994	13.5242	12.4357	12.6295	12.9156	12.9262	12.6469	13.116	12.681	12.6763	12.7026	12.9417	9361	7566	5487	8100	10068	9929.5	5880	9841	12588	17477	6919	5753.5	10713	9386	7622	8475	6600	8684	4340	9556
A_33_P3409625	-0.907885	0.532966	9.76392e-05	0.0499035	SORBS3	NM_005775	Homo sapiens sorbin and SH3 domain containing 3 (SORBS3), transcript variant 1, mRNA [NM_005775]	ENST00000428103	10174	14.6451	14.6347	15.3232	13.8423	14.4727	14.9989	14.477	15.0733	14.7303	14.0742	13.106	14.1711	14.0444	13.6126	13.5401	13.2245	13.644	13.4469	14.5119	13.8915	19422	23517	32101.5	13295	20460	26652.5	20616.5	31791.5	26060	24783.5	10600	17095.5	21898	15331	13530.5	9123	12268	14700	15947	17326.5
