# Supplementary material for: Next-generation sequencing methylation profiling of subjects with obesity identifies novel gene changes
Source: Clin Epigenetics. 2016 Jul 18;8:77. doi: 10.1186/s13148-016-0246-x (PMC4950754; doi:10.1186/s13148-016-0246-x)
Supplement: Additional file 3: Table S3. — The 170 differentially methylated regions (DMRs; P < 0.05) that were located within a promoter or untranslated regions (3' and 5'). (XLSX 35580 kb) [file 13148_2016_246_MOESM3_ESM.xlsx]

## Sheet: Sheet1
Additional File 3: Table S3. The 170 differentially methylated regions (DMRs; P<0.05) that were located within a promoter or untranslated regions (3’ and 5’).
Chr.	Start Position	End Position	Region Width (bp)	CpG Count	Lean Mean Methyl	Obese Mean Methyl	Methyl Difference	Area Stat	Gene	Genic Region	CpG Island Region	Transcript
chr10	135237802	135237938	137	16	0.0948047	0.657978	56.3173	-45.9861	SPRN	utr5	CpG_Island	NM_001012508
chr19	41305062	41305146	85	35	0.00860379	0.233605	22.5001	-38.3687	EGLN2	promoter	south_shore	NM_080732;NM_053046
chrX	150565689	150565754	66	25	0.234266	0.0913526	-14.2914	38.3173	VMA21	utr5	CpG_Island	NM_001017980
chr7	130131385	130131480	96	18	0.493816	0.239073	-25.4743	37.8133	MEST,MESTIT1,MIR335	promoter	CpG_Island	NM_002402;NM_177524;NM_177525,NR_004382,NR_029899
chr17	1389935	1390105	171	12	0.301443	0.70102	39.9577	-33.772	MYO1C	promoter	south_shore	NM_001080950;NM_033375;NM_001080779
chr19	16437959	16438017	59	15	0.496303	0.774895	27.8592	-33.0941	KLF2	utr3	CpG_Island	NM_016270
chr19	45261558	45261607	50	19	0.126459	0.344775	21.8316	-29.9841	BCL3	promoter	CpG_Island	NM_005178
chr20	5986675	5986713	39	19	0.00835912	0.202599	19.424	-27.8397	CRLS1	promoter	CpG_Island	NM_001127458;NM_019095
chr8	29205676	29205729	54	17	0.305652	0.437626	13.1975	-24.8748	DUSP4	utr5	CpG_Island	NM_001394;NM_057158
chr3	50540943	50540980	38	13	0.0323453	0.367471	33.5126	-24.1841	CACNA2D2	utr5	CpG_Island	NM_001005505;NM_001174051;NM_006030
chrX	125300180	125300223	44	13	0.145324	0.477625	33.2301	-22.9028	DCAF12L2	promoter	CpG_Island	NM_001013628
chrX	40027362	40027403	42	14	0.366564	0.136447	-23.0117	22.684	BCOR	utr5	CpG_Island	NM_001123383;NM_001123384
chr12	9392819	9392937	119	10	0.643441	0.243918	-39.9523	22.5669	LOC100499405,MIR1244-1,MIR1244-2,MIR1244-3	promoter	south_shore	NR_036052,NR_036466,NR_036262
chr17	1532017	1532044	28	9	0.0305236	0.421745	39.1221	-22.4521	SLC43A2	promoter	CpG_Island	NM_152346
chr7	44646429	44646467	39	7	0.0366151	0.52793	49.1315	-21.5777	OGDH	utr5	CpG_Island	NM_001165036;NM_002541;NM_001003941
chrX	47479239	47479282	44	9	0.454925	0.081211	-37.3714	20.9183	SYN1	promoter	CpG_Island	NM_133499;NM_006950
chr10	5734739	5734798	60	20	0.431023	0.545685	11.4662	-20.7994	C10orf18	utr5	InterCpgi	NM_017782
chr11	2884018	2884053	36	11	0.183462	0.454003	27.0541	-20.6853	-	promoter	CpG_Island	-
chrX	153236545	153236597	53	14	0.222425	0.0259333	-19.6492	20.4622	HCFC1,TMEM187	utr5	CpG_Island	NM_003492,NM_005334
chrX	21392560	21392595	36	13	0.3178	0.136837	-18.0963	20.2879	CNKSR2	utr5	CpG_Island	NM_001168647;NM_001168648;NM_014927;NM_001168649
chr1	115881282	115881326	45	10	0.241297	0.491403	25.0106	-20.1599	NGF	promoter	CpG_Island	NM_002506
chrX	38186700	38186734	35	13	0.29395	0.135098	-15.8852	19.8704	RPGR	utr5	CpG_Island	NM_001034853;NM_000328
chr15	99194516	99194548	33	11	0.592478	0.37556	-21.6918	19.7021	IGF1R	promoter	CpG_Island	NM_000875
chr8	22423530	22423569	40	15	0.263047	0.37526	11.2213	-19.6318	SORBS3	utr5	CpG_Island	NM_005775;NM_001018003
chr2	97535178	97535226	49	14	0.0271826	0.366586	33.9403	-19.2873	SEMA4C	utr5	CpG_Island	NM_017789
chrX	153362620	153362664	45	12	0.266488	0.0437049	-22.2783	19.1574	MECP2	utr5	CpG_Island	NM_001110792;NM_004992
chr6	3849391	3849458	68	11	0.345889	0.171546	-17.4343	18.6643	FAM50B	promoter	CpG_Island	NM_012135
chr18	77159569	77159597	29	11	0.358161	0.519021	16.086	-17.9942	NFATC1	promoter	CpG_Island	NM_172389;NM_172388;NM_006162;NM_172387;NM_172390
chr16	680283	680335	53	8	0.770513	0.339567	-43.0946	17.899	WFIKKN1	promoter	south_shelf	NM_053284
chr5	92908190	92908223	34	6	0.616755	0.0499389	-56.6816	17.591	FLJ42709	promoter	CpG_Island	NR_015369;NR_021490;NR_021491
chrX	71458887	71458944	58	18	0.297217	0.187466	-10.9751	17.3863	ERCC6L,PIN4	promoter	CpG_Island	NM_017669,NM_001170747
chr11	2884140	2884165	26	15	0.235561	0.355706	12.0146	-17.11	-	promoter	CpG_Island	-
chr18	55923389	55923419	31	12	0.251489	0.139898	-11.1591	17.0643	NEDD4L	utr5	CpG_Island	NM_001144967;NM_001144971;NM_001144970;NM_001144966;NM_015277;NM_001144969;NM_001144965;NM_001144968;NM_001144964
chr5	68711072	68711115	44	16	0.526118	0.654545	12.8427	-17.0513	MARVELD2	utr5	CpG_Island	NM_001038603
chr12	3948288	3948327	40	18	0.504041	0.61899	11.4949	-16.9926	PARP11	utr5	CpG_Island	NM_020367
chr19	18979366	18979423	58	14	0.582732	0.733785	15.1054	-16.8347	GDF1,LASS1	utr3	CpG_Island	NM_001492,NM_021267
chrX	73834135	73835086	952	7	0.189093	0.65332	46.4226	-16.6987	RLIM	promoter	south_shore	NM_183353;NM_016120
chrX	153719609	153719641	33	11	0.378633	0.201403	-17.723	16.5317	SLC10A3,UBL4A	promoter	south_shore	NM_019848;NM_001142391;NM_001142392,NM_014235
chr1	153599487	153599512	26	5	0.089031	0.593135	50.4104	-15.8809	S100A1,S100A13	utr5	InterCpgi	NM_005979;NM_001024213;NM_001024212;NM_001024211;NM_001024210,NM_006271
chr9	137279378	137279563	186	4	0.243482	0.840598	59.7116	-15.7162	RXRA	utr5	InterCpgi	NM_002957
chr19	54058073	54058119	47	11	0.379724	0.291109	-8.86151	15.455	ZNF331	utr5	CpG_Island	NM_001079907;NM_018555;NM_001079906
chrX	14891474	14891509	36	11	0.245851	0.115539	-13.0312	15.392	FANCB,MOSPD2	promoter	CpG_Island	NM_152581,NM_152633;NM_001018113
chr2	10184557	10184594	38	11	0.453558	0.272881	-18.0677	15.2108	KLF11	utr5	CpG_Island	NM_003597;NM_001177718;NM_001177716
chrX	118602387	118602415	29	9	0.350418	0.127671	-22.2747	14.8754	LOC100303728,SLC25A5	utr5	CpG_Island	NR_028443,NM_001152
chr9	130517326	130517369	44	13	0.183445	0.0606813	-12.2764	14.6095	SH2D3C	utr5	CpG_Island	NM_001142533;NM_001142532;NM_170600;NM_001142534;NM_005489;NM_001142531
chr19	13318313	13318354	42	17	0.362513	0.244907	-11.7606	14.4865	CACNA1A	utr3	CpG_Island	NM_001127222;NM_023035;NM_001127221;NM_000068;NM_001174080
chr20	32254885	32254916	32	13	0.077371	0.0206607	-5.67103	14.4706	C20orf134,NECAB3	utr5	CpG_Island	NM_001024675,NM_031231;NM_031232
chr16	90038553	90038591	39	14	0.123228	0.176266	5.30382	-13.9511	AFG3L1P,CENPBD1	utr5	CpG_Island	NM_145039,NR_003226;NR_003228;NR_003227
chr16	1583937	1583969	33	10	0.402292	0.595002	19.271	-13.8844	IFT140,TMEM204	utr5	CpG_Island	NM_014714,NM_024600
chrX	153095078	153095119	42	9	0.208786	0.0816217	-12.7164	13.3574	PDZD4	utr5	CpG_Island	NM_032512
chr2	88485461	88485503	43	4	0.0382281	0.472623	43.4395	-13.3546	THNSL2	utr3	InterCpgi	NM_018271
chr18	60052145	60052175	31	13	0.483463	0.606457	12.2994	-13.2473	TNFRSF11A	utr3	CpG_Island	NM_003839
chr18	76828667	76828702	36	10	0.194013	0.332261	13.8248	-13.07	ATP9B	promoter	CpG_Island	NM_198531
chr20	61639647	61639672	26	8	0.57698	0.394698	-18.2282	12.789	BHLHE23,LOC63930	promoter	south_shore	NR_033370,NM_080606
chr22	50745270	50745308	39	4	0.0585274	0.601817	54.329	-12.7161	PLXNB2	utr5	north_shore	NM_012401
chr2	109746728	109746755	28	6	0.12594	0.362008	23.6069	-12.3982	LOC100287216,SH3RF3	promoter	CpG_Island	NM_001099289,NR_029193
chrX	153686788	153686814	27	9	0.289447	0.134008	-15.5438	12.1751	PLXNA3	utr5	CpG_Island	NM_017514
chr22	50738067	50738105	39	14	0.453124	0.372477	-8.06471	12.151	PLXNB2	utr5	CpG_Island	NM_012401
chr17	17626164	17626192	29	11	0.643665	0.493205	-15.046	12.1438	RAI1	utr5	CpG_Island	NM_030665
chr3	99594998	99595027	30	11	0.127902	0.335983	20.8082	-11.9951	C3orf26,FILIP1L,MIR548G	utr5	CpG_Island	NR_031662,NM_182909;NM_001042459;NM_014890,NM_032359
chr9	102586903	102586937	35	9	0.256607	0.394754	13.8147	-11.8479	NR4A3	utr5	CpG_Island	NM_006981;NM_173200;NM_173199
chr5	134375632	134375657	26	9	0.0311969	0.119756	8.85591	-11.8333	-	utr5	CpG_Island	-
chrX	48684941	48684971	31	8	0.629698	0.790951	16.1253	-11.7992	ERAS	utr5	CpG_Island	NM_181532
chr17	4802632	4802658	27	9	0.068663	0.14626	7.75966	-11.6858	C17orf107,CHRNE	promoter	CpG_Island	NM_001145536,NM_000080
chr2	97535287	97535333	47	9	0.0265279	0.350647	32.4119	-11.6721	SEMA4C	utr5	CpG_Island	NM_017789
chr17	5404499	5404525	27	7	0.0615948	0.137727	7.61322	-11.0421	LOC728392	promoter	CpG_Island	NM_001162371
chr19	15344094	15344136	43	10	0.61927	0.494474	-12.4797	10.8883	EPHX3	promoter	CpG_Island	NM_001142886;NM_024794
chr10	134901225	134901256	32	9	0.0241456	0.083376	5.92303	-10.8062	GPR123	promoter	CpG_Island	NM_001083909
chr20	20350520	20350554	35	11	0.172545	0.244842	7.2297	-10.7413	INSM1	utr3	CpG_Island	NM_002196
chr11	1283165	1283195	31	9	0.195493	0.290723	9.52303	-10.682	MUC5B	utr3	InterCpgi	NM_002458
chrX	120181528	120181561	34	9	0.280018	0.155396	-12.4621	10.5663	GLUD2	utr5,exon	CpG_Island	NM_012084
chr5	37836820	37836850	31	7	0.0185699	0.155164	13.6594	-10.4018	GDNF	promoter	CpG_Island	NM_001190469;NM_001190468;NM_000514;NM_199231
chrX	153630330	153630493	164	5	0.216795	0.479609	26.2814	-10.3011	DNASE1L1,RPL10	utr3	south_shelf	NM_001009933;NM_006730;NM_001009932;NM_001009934,NM_006013;NR_026898
chr6	50785153	50785306	154	4	0.31071	0.54772	23.701	-10.2974	TFAP2B	promoter	north_shelf,north_shore	NM_003221
chr10	121577935	121577972	38	7	0.545659	0.703463	15.7803	-10.2099	INPP5F	promoter	CpG_Island	NM_014937;NR_003252
chr12	54785003	54785043	41	5	0.269571	0.108273	-16.1298	10.1028	ZNF385A	intron,exon,utr5	CpG_Island	NM_001130968;NM_001130967
chr19	45737868	45737987	120	38	0.198946	0.140503	-5.8443	-9.81427	EXOC3L2	promoter	CpG_Island	NM_138568
chr10	125851181	125851210	30	5	0.153253	0.478736	32.5483	-9.62249	CHST15	utr5	CpG_Island	NM_015892;NM_014863
chr21	46238744	46238770	27	8	0.410273	0.630031	21.9758	-9.53569	SUMO3	promoter	CpG_Island	NM_006936
chr2	231606990	231607015	26	4	0.953981	0.69419	-25.9791	9.43165	CAB39	utr5	InterCpgi	NM_016289;NM_001130849;NM_001130850
chr18	72916830	72916858	29	6	0.245468	0.112163	-13.3304	9.41268	ZADH2	utr5	CpG_Island	NM_175907
chr12	3308952	3308979	28	9	0.148237	0.0637919	-8.44455	9.20597	TSPAN9	utr5	CpG_Island	NM_001168320;NM_006675
chr16	22308905	22308937	33	7	0.018245	0.256224	23.7979	-9.12503	POLR3E	utr5	CpG_Island	NM_018119
chr17	4804162	4804198	37	7	0.71498	0.584877	-13.0103	9.11025	C17orf107,CHRNE	utr3	CpG_Island	NM_000080,NM_001145536
chr22	29467363	29467407	45	6	0.609349	0.42894	-18.0408	9.09247	KREMEN1	promoter	CpG_Island	NM_032045;NM_001039570
chr1	1783915	1783957	43	3	0.201826	0.405316	20.349	-9.01102	GNB1	utr5	InterCpgi	NM_002074
chr16	89545030	89545070	41	5	0.742417	0.525492	-21.6925	8.93077	ANKRD11	utr5	InterCpgi	NM_013275
chr16	57831829	57831859	31	6	0.600222	0.464472	-13.575	8.90954	KIFC3	utr5	InterCpgi	NM_001130099;NM_005550;NM_001130100
chrX	48555152	48555181	30	7	0.119563	0.367549	24.7986	-8.85981	SUV39H1	utr5,exon	CpG_Island	NM_003173
chr12	49364344	49364376	33	7	0.17147	0.271684	10.0215	-8.64366	WNT10B	utr5	CpG_Island	NM_003394
chrX	48755050	48755080	31	9	0.188399	0.103565	-8.48344	8.27616	PQBP1,TIMM17B	promoter	CpG_Island	NM_001032382;NM_001167989;NM_001032384;NM_005710;NM_001032383;NM_001167992;NM_001167990;NM_001032381;NM_144495,NM_005834;NM_001167947
chr8	145047948	145047980	33	9	0.128223	0.040665	-8.75579	8.14722	PLEC	promoter	CpG_Island	NM_000445;NM_201378
chr11	62414734	62414786	53	4	0.227489	0.368062	14.0573	-8.08461	GANAB,INTS5	promoter	south_shore	NM_198334;NM_198335,NM_030628
chr19	50931583	50931616	34	5	0.229369	0.0462889	-18.308	8.0628	MYBPC2,SPIB	utr3	CpG_Island	NM_004533,NM_003121
chr22	36013764	36013805	42	4	0.230869	0.100341	-13.0528	8.03149	MB	promoter	InterCpgi	NM_005368;NM_203377;NM_203378
chr2	242754407	242754433	27	4	0.472977	0.606737	13.376	-7.95487	NEU4	utr5	CpG_Island	NM_080741;NM_001167601;NM_001167599;NM_001167600;NM_001167602
chr10	7439670	7439697	28	4	0.22325	0.413892	19.0641	-7.87319	SFMBT2	utr5	InterCpgi	NM_001029880;NM_001018039
chr17	43508385	43508418	34	6	0.0304361	0.10986	7.9424	-7.71195	SH3D20	promoter	CpG_Island	NM_174919
chr19	18979496	18979531	36	13	0.654437	0.72158	6.71433	-7.58678	GDF1,LASS1	utr3	CpG_Island	NM_001492,NM_021267
chr19	54291467	54291501	35	4	0.875559	0.675684	-19.9876	7.47537	MIR373	promoter	InterCpgi	NR_029866
chr1	154156586	154156615	30	6	0.84659	0.679653	-16.6937	7.45174	TPM3	promoter	south_shore	NM_152263;NM_001043351;NM_001043353;NM_153649;NM_001043352
chr16	1560515	1560691	177	3	0.277524	0.566169	28.8645	-7.42903	IFT140	utr3	south_shore	NM_014714
chr1	47904798	47904835	38	8	0.151822	0.083115	-6.87072	7.42193	FOXD2,MGC12982	promoter	CpG_Island	NR_026878,NM_004474
chr1	204524344	204524376	33	9	0.591162	0.381547	-20.9615	7.36554	MDM4	utr3	InterCpgi	NR_024171;NM_002393
chr19	40871632	40871657	26	7	0.391405	0.508659	11.7254	-7.30525	PLD3	utr5	CpG_Island	NM_012268;NM_001031696
chr5	190286	190312	27	3	0.138141	0.489399	35.1258	-7.20035	LRRC14B	promoter	north_shore	NM_001080478
chr17	21288766	21288791	26	3	0.218364	0.58536	36.6996	-7.17699	KCNJ12	utr5	InterCpgi	NM_021012
chrX	48685325	48685361	37	7	0.700785	0.552277	-14.8509	7.15753	ERAS	utr5	CpG_Island	NM_181532
chr16	3192549	3192580	32	5	0.484573	0.145686	-33.8887	6.89697	ZNF213	utr3	CpG_Island	NM_004220;NM_001134655
chr1	145464228	145464258	31	5	0.269751	0.501541	23.179	-6.82015	POLR3GL	utr5	InterCpgi	NM_032305
chr19	18075117	18075314	198	5	0.217882	0.376384	15.8502	-6.78912	KCNN1	utr5	north_shelf	NM_002248
chr7	75166401	75166426	26	5	0.751358	0.600097	-15.1261	6.7209	HIP1	utr3	InterCpgi	NM_005338
chr16	89603564	89603591	28	5	0.842084	0.713696	-12.8387	6.70138	SPG7	utr3	CpG_Island	NM_003119;NM_199367
chr5	285117	285164	48	3	0.252173	0.655515	40.3342	-6.43411	PDCD6	utr5	InterCpgi	NM_013232
chr6	74064101	74064140	40	7	0.852571	0.789038	-6.35324	6.27047	DPPA5	promoter	CpG_Island	NM_001025290
chr12	54762844	54763367	524	4	0.247687	0.58006	33.2373	-6.21826	GPR84,ZNF385A	utr3	south_shore	NM_001130968;NM_015481;NM_001130967
chr17	7341550	7341602	53	11	0.207672	0.373856	16.6184	-5.94349	FGF11	promoter	south_shore	NM_004112
chr9	139654998	139655024	27	6	0.334099	0.245737	-8.8362	5.75306	LCN15,LCN8	utr3	CpG_Island	NM_178469,NM_203347
chr12	51592147	51592205	59	9	0.813961	0.732158	-8.18028	5.59894	POU6F1	promoter	InterCpgi	NM_002702;NR_026893
chr21	36164214	36164253	40	14	0.860148	0.824705	-3.54423	5.29835	RUNX1	utr3	CpG_Island	NM_001754;NM_001001890
chr21	44294955	44294980	26	4	0.554961	0.79094	23.5979	-5.23117	WDR4	utr5	InterCpgi	NM_018669;NM_033661
chr17	46800675	46800700	26	5	0.255439	0.159359	-9.60804	5.21513	NCRNA00253,PRAC	promoter	CpG_Island	NR_024103,NM_032391
chr7	6199969	6200022	54	7	0.114383	0.215968	10.1585	-5.19555	USP42	utr3	south_shore	NM_032172
chr6	44186662	44186687	26	3	0.659358	0.483775	-17.5583	5.14543	SLC29A1	promoter	north_shore	NM_001078177;NM_001078175;NM_004955;NM_001078174;NM_001078176
chr13	19756202	19756234	33	5	0.568957	0.696333	12.7376	-5.12793	TUBA3C	promoter	InterCpgi	NM_006001
chr2	133428731	133428764	34	5	0.136486	0.367984	23.1498	-5.08933	LYPD1	promoter	CpG_Island	NM_001077427;NM_144586
chr16	31453445	31453478	34	5	0.144369	0.400289	25.5921	-5.05037	ZNF843	utr5	CpG_Island	NM_001136509
chr5	151066461	151066486	26	5	0.0914945	0.252156	16.0661	-4.81108	SPARC	utr5	InterCpgi	NM_003118
chrX	112084224	112084249	26	7	0.0666915	0.259968	19.3276	-4.62498	AMOT	promoter	CpG_Island	NM_133265
chr19	57349170	57349241	72	12	0.263276	0.245172	-1.81039	4.51801	MIMT1,PEG3,ZIM2	utr5	north_shore	NM_001146184;NM_001146187;NM_006210;NM_001146185,NM_001146327;NM_015363;NM_001146326,NR_024059
chr20	61919260	61919285	26	5	0.788082	0.857402	6.93194	-4.48171	ARFGAP1	utr3	CpG_Island	NM_018209;NM_175609
chr6	41701318	41701352	35	5	0.185567	0.115785	-6.97824	4.3551	TFEB	utr5	north_shore	NM_007162;NM_001167827
chr2	223166286	223166323	38	11	0.647505	0.654876	0.737071	4.18731	CCDC140,PAX3	utr5	north_shore	NM_153038,NM_181458;NM_181461;NM_181457;NM_181459;NM_001127366;NM_000438;NM_013942;NM_181460
chr5	179051482	179051510	29	15	0.131754	0.169834	3.80801	-4.12245	HNRNPH1	promoter	CpG_Island	NM_005520
chr11	449136	449193	58	4	0.684006	0.475907	-20.8099	4.10919	PTDSS2	promoter	north_shore	NM_030783
chr10	72201643	72201668	26	3	0.70494	0.595208	-10.9732	4.10562	NODAL	promoter	south_shore	NM_018055
chr5	149681968	149681994	27	5	0.149363	0.298386	14.9023	-4.02833	ARSI	utr5	CpG_Island	NM_001012301
chr12	122219007	122219046	40	5	0.564482	0.452364	-11.2118	3.97698	RHOF,TMEM120B	utr3	InterCpgi	NM_001080825,NM_019034
chr19	39847467	39847502	36	10	0.906507	0.881339	-2.51673	3.88253	SAMD4B	utr5	InterCpgi	NM_018028
chr20	23066982	23067033	52	4	0.60034	0.459485	-14.0855	3.83472	CD93	promoter	InterCpgi	NM_012072
chr19	35323888	35323920	33	8	0.663478	0.49485	-16.8627	3.80653	LOC400685	promoter	CpG_Island	NR_033982
chr16	89006343	89006377	35	10	0.316045	0.240553	-7.54915	3.68219	CBFA2T3	promoter	CpG_Island	NM_175931;NM_005187
chr12	53726659	53726703	45	10	0.492415	0.442289	-5.01257	3.65476	SP7	utr5	InterCpgi	NM_152860;NM_001173467
chr17	61516006	61516040	35	6	0.375216	0.483906	10.869	-3.64463	CYB561	utr5	south_shore	NM_001915;NM_001017917;NM_001017916
chr8	82192542	82192568	27	9	0.504199	0.41716	-8.70387	3.62386	FABP5	promoter	CpG_Island	NM_001444
chr9	100070010	100070035	26	5	0.289972	0.359338	6.93659	-3.59891	C9orf174,LOC57653	utr5	CpG_Island	NM_020893,NR_036529;NR_036528;NR_036527
chr16	2209700	2209759	60	3	0.279456	0.573036	29.358	-3.15901	SNORD60,TRAF7	utr5	south_shelf	NM_032271,NR_002736
chr2	177003735	177003763	29	5	0.581764	0.40936	-17.2404	3.1049	-	promoter	south_shore	-
chr17	42201939	42201967	29	6	0.733976	0.740104	0.612777	3.07656	HDAC5	promoter	south_shore	NM_001015053;NM_005474
chr17	46680320	46680368	49	4	0.539068	0.348283	-19.0785	2.87416	HOXB6,LOC404266	utr5	InterCpgi	NR_033204;NR_033201,NM_018952
chr3	118961695	118961727	33	6	0.727894	0.721393	-0.650098	-2.85062	B4GALT4	promoter	south_shore	NM_003778;NM_212543
chr10	102892788	102892842	55	4	0.540715	0.616036	7.53206	-2.74346	TLX1,TLX1NB	promoter	south_shore	NM_005521;NM_001195517,NM_001085398
chr6	35322328	35322366	39	3	0.380827	0.145483	-23.5344	2.5934	PPARD	utr5	InterCpgi	NM_001171819;NM_177435;NM_001171820;NM_001171818;NM_006238
chr1	27878652	27878681	30	7	0.471839	0.507276	3.54377	-2.58444	AHDC1	utr5	InterCpgi	NM_001029882
chr20	57429026	57429058	33	5	0.626005	0.687152	6.11474	-2.49777	GNAS,GNAS-AS	utr3	CpG_Island	NR_002785,NM_080425;NM_001077490;NM_016592
chr22	47313545	47313764	220	3	0.692253	0.795252	10.2999	-2.21039	TBC1D22A	promoter	InterCpgi	NM_014346
chr22	50356940	50356981	42	3	0.606538	0.562269	-4.42689	2.083	PIM3	utr3	CpG_Island	NM_001001852
chr16	2392070	2392103	34	11	0.201677	0.214455	1.27785	-1.97278	ABCA17P,ABCA3	promoter	CpG_Island	NR_003574,NM_001089
chr8	145115223	145115248	26	5	0.605959	0.639013	3.3054	-1.86631	OPLAH	utr5	CpG_Island	NM_017570
chr22	19747129	19747160	32	5	0.495273	0.512331	1.70584	-1.5553	TBX1	utr5	south_shore	NM_005992;NM_080647;NM_080646
chr11	124766592	124766872	281	5	0.460946	0.304544	-15.6402	1.5348	ROBO4	utr5	InterCpgi	NM_019055
chr9	34578182	34578221	40	16	0.219132	0.215227	-0.390531	0.904427	CNTFR,LOC415056	utr5	CpG_Island	NM_001842;NM_147164,NR_024369
chr4	7434636	7434661	26	5	0.698928	0.696232	-0.269569	0.879994	PSAPL1,SORCS2	utr3	InterCpgi	NM_020777,NM_001085382
chrX	23352843	23352895	53	24	0.285253	0.271351	-1.39016	0.858776	PTCHD1	promoter	CpG_Island	NM_173495
chr16	4898868	4898919	52	4	0.652311	0.682743	3.04318	-0.672932	GLYR1,UBN1	promoter	south_shore	NM_032569,NM_001079514;NM_016936
chr7	149410979	149411018	40	8	0.482947	0.497909	1.49625	-0.629645	KRBA1	promoter	CpG_Island	NM_032534
chr17	2289902	2289927	26	3	0.431398	0.408672	-2.2725	0.490946	MNT	utr3	InterCpgi	NM_020310
chrX	23352188	23352236	49	10	0.152181	0.17118	1.89991	-0.306744	PTCHD1	promoter	CpG_Island	NM_173495
chr22	29948603	29948640	38	10	0.851193	0.859821	0.862819	0.306539	THOC5	utr5	north_shore	NM_001002878;NM_003678;NM_001002879;NM_001002877
chr17	8648532	8648564	33	8	0.826174	0.900215	7.40411	0.176605	CCDC42	promoter	north_shore	NM_144681;NM_001158261
